# Supplementary material for: EGFR-MEK1/2 cascade negatively regulates bactericidal function of bone marrow macrophages in mice with Staphylococcus aureus osteomyelitis
Source: PLoS Pathog. 2024 Aug 5;20(8):e1012437. doi: 10.1371/journal.ppat.1012437 (PMC11326603; doi:10.1371/journal.ppat.1012437)
Supplement: S1 Data — File containing source data for all graphs generated in this article. Each sheet is labeled with the corresponding figure panel. (XLSX) [file ppat.1012437.s008.xlsx]

## Sheet: Figure 1B-1G
replicates	BV/TV	Tb.Th	Tb.N	Tb.Pf	reactive bone formation	cortical bone loss	BMD
Vehicle-1	11.78	0.06119	1.92512	22.9374	2.18825	1.06062	30.7176
Vehicle-2	8.35799	0.05353	1.56142	30.2265	1.21545	0.7977	21.9536
Vehicle-3	9.46842	0.05333	1.77544	28.3518	0.97416	0.75455	24.8471
Vehicle-4	11.666	0.06223	1.87461	22.4904	1.39391	0.87888	30.347
Vehicle-5	11.7695	0.06057	1.943	23.5843	1.70781	0.73613	30.6847
mean	10.6084	0.05817	1.81592	25.5181	1.49592	0.845576	27.71
std dev	1.59712	0.00436804	0.156467	3.52724	0.470511	0.132202	4.06756
sem	0.714256	0.00195345	0.0699741	1.57743	0.210419	0.0591225	1.81907
replicates	BV/TV	Tb.Th	Tb.N	Tb.Pf	reactive bone formation	cortical bone loss	BMD
PD0325901-1	15.6208	0.06436	2.42695	17.0103	1.57835	0.41876	40.4709
PD0325901-2	18.3187	0.06885	2.66048	14.3552	1.57127	0.20923	47.3335
PD0325901-3	17.2304	0.06498	2.65161	16.8998	1.4584	0.38261	44.6548
PD0325901-4	14.3121	0.06078	2.35489	19.2029	1.31059	0.45769	37.128
PD0325901-5	15.2302	0.06414	2.3745	18.6557	0.87434	0.39391	39.4872
mean	16.1424	0.064622	2.49369	17.2248	1.35859	0.37244	41.8149
std dev	1.61042	0.00287516	0.150569	1.89381	0.291672	0.0956752	4.11434
sem	0.720204	0.00128581	0.0673363	0.846937	0.13044	0.0427873	1.83999

## Sheet: Figure 1I
Histological score
											mean	std dev	sem
Vehicle	replicates	1	2	3	4	5	6	7	8
		12	10	12	12	12	11	6	7		10.25	2.43487	0.860855
PD0325901	replicates	1	2	3	4	5	6	7	8
		5	6	5	5	6	2	3	2		4.25	1.66905	0.590097

## Sheet: Figure 1K
S.aureus+ area (%)
								mean	std dev	SEM
Vehicle	replicates	1	2	3	4	5
		4.45	7.56	4.04	5.26	4.74		5.21	1.38676	0.620177
PD0325901	replicates	1	2	3	4	5
		1.13	0.67	0.71	0.81	0.94		0.852	0.187136	0.0836899

## Sheet: Figure 1M
Bacterial load (1×10^6 CFU/g)
							mean	std dev	SEM
Vehicle	replicates	1	2	3	4
		1.6963	4.97778	8.06667	6.97777		5.42963	2.79837	1.39919
PD0325901	replicates	1	2	3	4
		0.288889	0.0222222	0.733333	0.037037		0.27037	0.332014	0.166007

## Sheet: Figure 2B
Intensity of p-MEK1/2+ (1/mm2)
							mean	std dev	sem
Control	replicates	1	2	3	4
		0.00111648	0.000750988	0.00105605	0.0196162		0.00563494	0.00932224	0.00466112
S. aureus	replicates	1	2	3	4
		0.303747	0.287329	0.258362	0.284828		0.283567	0.0187816	0.00939078

## Sheet: Figure 2D
N. of F4/80+ p-MEK1/2+ cells (×10^3 / mm2)
								mean	std dev	sem
Control	replicates	1	2	3	4	5
		0.1	0.2	0.2	0	0.3		0.16	0.114018	0.0509902
S. aureus around abscess	replicates	1	2	3	4	5
		1.7	2.5	1.4	2.1	2.4		2.02	0.465833	0.208327
S. aureus away ftom abscess	replicates	1	2	3	4	5
		0.6	1	0.8	0.3	0.8		0.7	0.264575	0.118322

## Sheet: Figure 3B
Relative protein levels of p-MEK1/2
											mean	std dev	sem
S.aureus 0	replicates	1	2	3	4	5	6	7	8
		1.07927	1.23548	1.10019	0.850898	0.290545	1.10039	0.818267	1.52497		1	0.361746	0.127897
S.aureus 0.01	replicates	1	2	3	4	5	6	7	8
		1.97674	2.13051	2.10153	0.904588	0.315061	1.16955	0.934795	1.38962		1.3653	0.659107	0.23303
S.aureus 0.1	replicates	1	2	3	4	5	6	7	8
		2.06982	3.27223	2.504	1.233	0.559539	1.60378	1.16213	1.45167		1.73202	0.855723	0.302544
S.aureus 1	replicates	1	2	3	4	5	6	7	8
		2.46547	3.62567	2.96978	2.40024	1.87605	3.48856	2.37748	2.06333		2.65832	0.640391	0.226412
S.aureus 10	replicates	1	2	3	4	5	6	7	8
		2.2921	3.93794	3.42054	2.3572	2.11785	2.98323	2.05503	1.69589		2.60747	0.766289	0.270924

## Sheet: Figure 3C-3D
Bacterial load (CFU/cell)
											mean	std dev	sem
S.aureus+Vehicle	replicates	1	2	3	4	5	6	7	8
		1.45714	1.42857	1.24286	0.505714	0.193333	0.734	0.891	0.226667		0.834911	0.508402	0.179747
S.aureus+PD0325901	replicates	1	2	3	4	5	6	7	8
		1.45714	1.21429	1.34286	0.477143	0.21	0.721	0.937	0.266667		0.828262	0.486028	0.171837
Bacterial load (CFU/cell)
											mean	std dev	sem
S.aureus+Vehicle 1h	replicates	1	2	3	4	5	6	7	8
		0.411765	0.39	0.287356	0.0451977	0.0172414	0.228883	0.405163	0.161765		0.243421	0.158224	0.0559407
S.aureus+PD0325901 1h	replicates	1	2	3	4	5	6	7	8
		0.490196	0.4	0.43617	0.107784	0.380952	0.384189	0.797225	0.330645		0.415895	0.191245	0.0676154
S.aureus+Vehicle 4h	replicates	1	2	3	4	5	6	7	8
		0.588235	0.47	0.632184	0.570621	0.672414	0.286104	0.480359	0.264706		0.495578	0.152229	0.0538212
S.aureus+PD0325901 4h	replicates	1	2	3	4	5	6	7	8
		0.715686	0.623529	0.755319	0.580838	0.793651	0.495146	0.871932	0.459677		0.661972	0.146305	0.0517266
S.aureus+Vehicle 12h	replicates	1	2	3	4	5	6	7	8
		0.637255	0.74	0.701149	0.60452	0.534483	0.405995	0.674523	0.632359		0.616285	0.105322	0.037237
S.aureus+PD0325901 12h	replicates	1	2	3	4	5	6	7	8
		0.813725	0.894118	0.808511	0.730539	0.873016	0.769764	0.932764	0.798387		0.827603	0.0673189	0.0238008

## Sheet: Figure 3F
MitoSOX Red/MitoTracker Green
											mean	std dev	sem
S.aureus+Vehicle 12h	replicates	1	2	3	4	5	6	7	8
		0.482719	0.475562	0.583939	0.454341	0.505953	0.515232	0.371481	0.453672		0.480363	0.0607947	0.0214942
S.aureus+PD0325901 12h	replicates	1	2	3	4	5	6	7	8
		1.26334	1.15191	1.03108	0.833762	1.22466	1.1347	1.22099	1.2336		1.13675	0.143144	0.0506092
S.aureus+Vehicle 24h	replicates	1	2	3	4	5	6	7	8
		0.3323	0.430852	0.38627	0.4255	0.44824	0.508377	0.485311	0.451042		0.433486	0.0552386	0.0195298
S.aureus+PD0325901 24h	replicates	1	2	3	4	5	6	7	8
		0.98908	1.03625	1.16217	1.06361	1.23027	1.15636	1.20344	1.20697		1.13102	0.0895609	0.0316646

## Sheet: Figure 3H
NOX2/β-Actin
								mean	std dev	sem
Control 12h	replicates	1	2	3	4	5
		0.674805	1.40819	1.18292	1.0544	0.679682		1	0.320701	0.143422
S.aureus+Vehicle 12h	replicates	1	2	3	4	5
		1.40121	1.41199	1.04905	1.08883	0.87465		1.16515	0.234706	0.104964
S.aureus+PD0325901 12h	replicates	1	2	3	4	5
		1.46426	2.27445	1.54585	1.85312	2.20843		1.86922	0.370167	0.165544
Control 24h	replicates	1	2	3	4	5
		0.804131	1.27879	1.09022	0.870685	0.956174		1	0.188992	0.0845199
S.aureus+Vehicle 24h	replicates	1	2	3	4	5
		2.05326	2.04468	1.561	1.12266	1.23652		1.60362	0.437212	0.195527
S.aureus+PD0325901 24h	replicates	1	2	3	4	5
		2.09457	2.15658	2.93075	2.12389	2.39675		2.34051	0.350993	0.156969

[truncated: 22 more sheets: Figure 4C, Figure 4E, Figure 4F-4G, Figure 4H, Figure 4J, Figure 5B-5C, Figure 5D-5E, Figure 5G, Figure 6C-6D, Figure 6F-6H, Figure 6I, Figure 7B, Figure 7D-7J, Figure 7L, Figure 7N, Figure S1B, Figure S2D-S2H, Figure S3B, Figure S4B, Figure S4F …]
